# Supplementary material for: A new genus and species of dalodesmid millipede from New South Wales, Australia (Diplopoda, Polydesmida, Dalodesmidae)
Source: Zookeys. 2015 Aug 13;(517):141–8. doi: 10.3897/zookeys.517.10187 (PMC4547131; doi:10.3897/zookeys.517.10187)
Supplement: XML Treatment for Cernethia [file zookeys.517.10187-treatment1.xml]

<!DOCTYPE tp:taxon-treatment
  PUBLIC "-//TaxonX//DTD Taxonomic Treatment Publishing DTD v0 20100105//EN" "tax-treatment-NSO.dtd">
<tp:taxon-treatment xmlns:tp="http://www.plazi.org/taxpub"><tp:treatment-meta><kwd-group><label>Taxon classification</label><kwd><named-content content-type="kingdom">Animalia</named-content></kwd><kwd><named-content content-type="order">Polydesmida</named-content></kwd><kwd><named-content content-type="family">Dalodesmidae</named-content></kwd></kwd-group><mixed-citation publication-type="journal"><person-group><name><surname>Mesibov</surname><given-names>Robert</given-names></name></person-group><article-title>A new genus and species of dalodesmid millipede from New South Wales, Australia (<tp:taxon-name><tp:taxon-name-part taxon-name-part-type="class">Diplopoda</tp:taxon-name-part></tp:taxon-name>, <tp:taxon-name><tp:taxon-name-part taxon-name-part-type="order">Polydesmida</tp:taxon-name-part></tp:taxon-name>, <tp:taxon-name><tp:taxon-name-part taxon-name-part-type="family">Dalodesmidae</tp:taxon-name-part></tp:taxon-name>)</article-title><source>Zookeys</source><day>13</day><month>8</month><year>2015</year><volume>2015</volume><issue>517</issue><fpage>141</fpage><lpage>148</lpage><pub-id pub-id-type="doi">10.3897/zookeys.517.10187</pub-id></mixed-citation></tp:treatment-meta><tp:nomenclature><label>Genus</label><tp:taxon-name>
                            <tp:taxon-name-part taxon-name-part-type="genus">Cernethia</tp:taxon-name-part>
                            <object-id xmlns:xlink="http://www.w3.org/1999/xlink" content-type="zoobank" xlink:type="simple">http://zoobank.org/09602805-528E-411A-9C96-B2EB11037259</object-id>
                        </tp:taxon-name><tp:taxon-authority>Mesibov</tp:taxon-authority><tp:taxon-status xmlns:xlink="http://www.w3.org/1999/xlink" xlink:type="simple">gen. n.</tp:taxon-status></tp:nomenclature><tp:treatment-sec sec-type="Type species"><title>Type species.</title><p><italic><tp:taxon-name><tp:taxon-name-part taxon-name-part-type="genus">Cernethia</tp:taxon-name-part> <tp:taxon-name-part taxon-name-part-type="species">inopinata</tp:taxon-name-part></tp:taxon-name></italic> sp. n., by present designation.</p></tp:treatment-sec><tp:treatment-sec sec-type="Other assigned species"><title>Other assigned species.</title><p>None.</p></tp:treatment-sec><tp:treatment-sec sec-type="Diagnosis"><title>Diagnosis.</title><p>Superficially resembling <italic><tp:taxon-name><tp:taxon-name-part taxon-name-part-type="genus">Atalopharetra</tp:taxon-name-part></tp:taxon-name></italic> Mesibov, 2005, <italic><tp:taxon-name><tp:taxon-name-part taxon-name-part-type="genus">Bromodesmus</tp:taxon-name-part></tp:taxon-name></italic> Mesibov, 2004 and <italic><tp:taxon-name><tp:taxon-name-part taxon-name-part-type="genus">Victoriombrus</tp:taxon-name-part></tp:taxon-name></italic> Mesibov, 2004 in having reduced paranota <!--PageBreak-->and an acrid defensive secretion. Distinguished from these three genera by having head+19 rings <italic>vs.</italic> head+20 rings body plan, and pore formula 5+7-18 <italic>vs.</italic> 5+7+9-19 in <italic><tp:taxon-name><tp:taxon-name-part taxon-name-part-type="genus">Victoriombrus</tp:taxon-name-part></tp:taxon-name></italic> and the normal pore formula in <italic><tp:taxon-name><tp:taxon-name-part taxon-name-part-type="genus">Atalopharetra</tp:taxon-name-part></tp:taxon-name></italic> and <italic><tp:taxon-name><tp:taxon-name-part taxon-name-part-type="genus">Bromodesmus</tp:taxon-name-part></tp:taxon-name></italic>. Similar to <italic><tp:taxon-name><tp:taxon-name-part taxon-name-part-type="genus">Noteremus</tp:taxon-name-part></tp:taxon-name></italic>, <italic><tp:taxon-name><tp:taxon-name-part taxon-name-part-type="genus">Paredrodesmus</tp:taxon-name-part></tp:taxon-name></italic> and <italic><tp:taxon-name><tp:taxon-name-part taxon-name-part-type="genus">Procophorella</tp:taxon-name-part></tp:taxon-name></italic> in head+19 rings, pore formula 5+7-18 and a trapezoidal array of spinnerets; distinguished from these three genera in having sphaerotrichomes on male legs.</p></tp:treatment-sec><tp:treatment-sec sec-type="Description"><title>Description.</title><p>As for the type species.</p></tp:treatment-sec><tp:treatment-sec sec-type="Name"><title>Name.</title><p>Anagram of ‘Catherine’, for the millipede specialist Catherine Car, collector of the type specimens; gender feminine.</p></tp:treatment-sec></tp:taxon-treatment>
