# Supplementary material for: A new genus and species of dalodesmid millipede from New South Wales, Australia (Diplopoda, Polydesmida, Dalodesmidae)
Source: Zookeys. 2015 Aug 13;(517):141–8. doi: 10.3897/zookeys.517.10187 (PMC4547131; doi:10.3897/zookeys.517.10187)
Supplement: XML Treatment for Cernethia inopinata [file zookeys.517.10187-treatment2.xml]

<!DOCTYPE tp:taxon-treatment
  PUBLIC "-//TaxonX//DTD Taxonomic Treatment Publishing DTD v0 20100105//EN" "tax-treatment-NSO.dtd">
<tp:taxon-treatment xmlns:tp="http://www.plazi.org/taxpub"><tp:treatment-meta><kwd-group><label>Taxon classification</label><kwd><named-content content-type="kingdom">Animalia</named-content></kwd><kwd><named-content content-type="order">Polydesmida</named-content></kwd><kwd><named-content content-type="family">Dalodesmidae</named-content></kwd></kwd-group><mixed-citation publication-type="journal"><person-group><name><surname>Mesibov</surname><given-names>Robert</given-names></name></person-group><article-title>A new genus and species of dalodesmid millipede from New South Wales, Australia (<tp:taxon-name><tp:taxon-name-part taxon-name-part-type="class">Diplopoda</tp:taxon-name-part></tp:taxon-name>, <tp:taxon-name><tp:taxon-name-part taxon-name-part-type="order">Polydesmida</tp:taxon-name-part></tp:taxon-name>, <tp:taxon-name><tp:taxon-name-part taxon-name-part-type="family">Dalodesmidae</tp:taxon-name-part></tp:taxon-name>)</article-title><source>Zookeys</source><day>13</day><month>8</month><year>2015</year><volume>2015</volume><issue>517</issue><fpage>141</fpage><lpage>148</lpage><pub-id pub-id-type="doi">10.3897/zookeys.517.10187</pub-id></mixed-citation></tp:treatment-meta><tp:nomenclature><tp:taxon-name>
                            <tp:taxon-name-part taxon-name-part-type="genus">Cernethia</tp:taxon-name-part>
                            <tp:taxon-name-part taxon-name-part-type="species">inopinata</tp:taxon-name-part>
                            <object-id xmlns:xlink="http://www.w3.org/1999/xlink" content-type="zoobank" xlink:type="simple">http://zoobank.org/C4B48F32-BB9A-4C24-9B84-BC363F4C75D0</object-id>
                        </tp:taxon-name><tp:taxon-authority>Mesibov</tp:taxon-authority><tp:taxon-status xmlns:xlink="http://www.w3.org/1999/xlink" xlink:type="simple">sp. n.</tp:taxon-status><xref ref-type="fig" rid="F1">Figs 1</xref><xref ref-type="fig" rid="F2">, 2</xref><xref ref-type="fig" rid="F3">, 3</xref><xref ref-type="fig" rid="F4">, map Fig. 4</xref></tp:nomenclature><tp:treatment-sec sec-type="Holotype"><title>Holotype.</title><p>Male, Glenbog State Forest near junction of Steeple Flat Road and Snowy Mountains <named-content xmlns:xlink="http://www.w3.org/1999/xlink" content-type="ENVO:00000064" xlink:type="simple">Highway</named-content>, ca. 10 km SE of Nimmitabel, <abbrev xmlns:xlink="http://www.w3.org/1999/xlink" content-type="institution" xlink:title="New South Wales, Australia" xlink:type="simple">NSW</abbrev>, <named-content xmlns:xlink="http://www.w3.org/1999/xlink" content-type="dwc:verbatimCoordinates" xlink:type="simple">-36.6128 149.3686</named-content> ±100 m, 1160 m a.s.l., 17 May 2006, C.A. Car, transect site T21, <named-content xmlns:xlink="http://www.w3.org/1999/xlink" content-type="dwc:institutional_code" xlink:type="simple">AM</named-content> KS.124129 (ex <named-content xmlns:xlink="http://www.w3.org/1999/xlink" content-type="dwc:institutional_code" xlink:type="simple">AM</named-content> KS.114908).</p></tp:treatment-sec><tp:treatment-sec sec-type="Paratypes"><title>Paratypes.</title><p><bold><named-content xmlns:xlink="http://www.w3.org/1999/xlink" content-type="dwc:institutional_code" xlink:type="simple">AM</named-content></bold>: 5 males, 7 females, 10 <named-content xmlns:xlink="http://www.w3.org/1999/xlink" content-type="BTO:0002168" xlink:type="simple">juveniles</named-content>, details as for holotype, KS.114908; 2 males, 3 females, same details but 19 September 2006, KS.114909; 6 males (1 male missing head + rings 2-5), 2 females, 6 <named-content xmlns:xlink="http://www.w3.org/1999/xlink" content-type="BTO:0002168" xlink:type="simple">juveniles</named-content>, same details but 29 March 2006, C.A. Car, KS.94875.</p></tp:treatment-sec><tp:treatment-sec sec-type="material"><title>Other material.</title><p><bold><named-content xmlns:xlink="http://www.w3.org/1999/xlink" content-type="dwc:institutional_code" xlink:type="simple">AM</named-content></bold>: 1 male, ca. 5 km SE of Nimmitabel at Bombala turnoff, <abbrev xmlns:xlink="http://www.w3.org/1999/xlink" content-type="institution" xlink:title="New South Wales, Australia" xlink:type="simple">NSW</abbrev>, <named-content xmlns:xlink="http://www.w3.org/1999/xlink" content-type="dwc:verbatimCoordinates" xlink:type="simple">-36.5806 149.3153</named-content> ±100 m, 1100 m a.s.l., 14 February 2007, C.A. Car, transect site T20, under bark of fallen log in wattle grove, KS.114919; 1 male, ca. 50 km W of Bega, Brown Mountain, Pipers Lookout, Monterey Road, <abbrev xmlns:xlink="http://www.w3.org/1999/xlink" content-type="institution" xlink:title="New South Wales, Australia" xlink:type="simple">NSW</abbrev>, <named-content xmlns:xlink="http://www.w3.org/1999/xlink" content-type="dwc:verbatimCoordinates" xlink:type="simple">-36.6203 149.4033</named-content> ±100 m, 1100 m a.s.l., 16 February 2007, C.A. Car, transect site T22, under bark scraps on ground, KS.114912; 3 stadium 6 <named-content xmlns:xlink="http://www.w3.org/1999/xlink" content-type="BTO:0002168" xlink:type="simple">juveniles</named-content>, same details, KS.114913. <bold><named-content xmlns:xlink="http://www.w3.org/1999/xlink" content-type="dwc:institutional_code" xlink:type="simple">ANIC</named-content></bold>: 3 males, Brown Mountain, <abbrev xmlns:xlink="http://www.w3.org/1999/xlink" content-type="institution" xlink:title="New South Wales, Australia" xlink:type="simple">NSW</abbrev>, <named-content xmlns:xlink="http://www.w3.org/1999/xlink" content-type="dwc:verbatimCoordinates" xlink:type="simple">-36.6 149.3833</named-content> ±2 km, 5 January 1967, R.W. Taylor, <named-content xmlns:xlink="http://www.w3.org/1999/xlink" content-type="dwc:institutional_code" xlink:type="simple">ANIC</named-content> berlesate no. 9, <named-content xmlns:xlink="http://www.w3.org/1999/xlink" content-type="ENVO:00000109" xlink:type="simple">rainforest</named-content>, 64-000344; 1 male, same locality but 9 December 1967, R. Taylor and J. Brooks, <named-content xmlns:xlink="http://www.w3.org/1999/xlink" content-type="dwc:institutional_code" xlink:type="simple">ANIC</named-content> berlesate no. 41, <named-content xmlns:xlink="http://www.w3.org/1999/xlink" content-type="ENVO:00005783" xlink:type="simple">leafmould</named-content>, 64-000345; 5 males, 2 females, same details but <named-content xmlns:xlink="http://www.w3.org/1999/xlink" content-type="dwc:institutional_code" xlink:type="simple">ANIC</named-content> berlesate no. 42, <named-content xmlns:xlink="http://www.w3.org/1999/xlink" content-type="ENVO:00005783" xlink:type="simple">leafmould</named-content>, 3000 feet, 64-000346; 2 males, same details but <named-content xmlns:xlink="http://www.w3.org/1999/xlink" content-type="dwc:institutional_code" xlink:type="simple">ANIC</named-content> berlesate no. 42C, 64-000347; 1 male, Rutherford Creek, Brown Mountain, <abbrev xmlns:xlink="http://www.w3.org/1999/xlink" content-type="institution" xlink:title="New South Wales, Australia" xlink:type="simple">NSW</abbrev>, <named-content xmlns:xlink="http://www.w3.org/1999/xlink" content-type="dwc:verbatimCoordinates" xlink:type="simple">-36.6 149.4167</named-content> ±2 km, 9 January 1968, M. Upton, <named-content xmlns:xlink="http://www.w3.org/1999/xlink" content-type="dwc:institutional_code" xlink:type="simple">ANIC</named-content> berlesate 55, <named-content xmlns:xlink="http://www.w3.org/1999/xlink" content-type="ENVO:00000109" xlink:type="simple">rainforest</named-content>, <named-content xmlns:xlink="http://www.w3.org/1999/xlink" content-type="ENVO:00005783" xlink:type="simple">leafmould</named-content>, 64-000348; 2 males, same locality but 15 January 1969, S.R. Curtis, <named-content xmlns:xlink="http://www.w3.org/1999/xlink" content-type="dwc:institutional_code" xlink:type="simple">ANIC</named-content> berlesate no. 129, 64-000349; 8 males, same locality but 26 May 1970, R.W. Taylor and R. Bartell, <named-content xmlns:xlink="http://www.w3.org/1999/xlink" content-type="dwc:institutional_code" xlink:type="simple">ANIC</named-content> berlesate 287, <named-content xmlns:xlink="http://www.w3.org/1999/xlink" content-type="ENVO:00000109" xlink:type="simple">rainforest</named-content>, 64-000350.</p></tp:treatment-sec><tp:treatment-sec sec-type="Description"><title>Description.</title><p>Male and female <named-content xmlns:xlink="http://www.w3.org/1999/xlink" content-type="BTO:0001043" xlink:type="simple">adults</named-content> with head+19 rings (Fig. <xref ref-type="fig" rid="F1">1A</xref>). Male/female approximate measurements: length 16/14 mm, maximum width across paranota 1.7/1.9 mm, maximum prozonite width 1.3/1.7 mm. In alcohol, well-coloured specimens yellowish brown with faintly reddish brown antennae, distal podomeres <!--PageBreak-->and lateral paranotal margins; some specimens with larger reddish-brown patches elsewhere, but patterning inconsistent.</p><fig id="F1" position="float" orientation="portrait"><label>Figure 1.</label><caption><p><italic><tp:taxon-name><tp:taxon-name-part taxon-name-part-type="genus">Cernethia</tp:taxon-name-part> <tp:taxon-name-part taxon-name-part-type="species">inopinata</tp:taxon-name-part></tp:taxon-name></italic> sp. n., male paratype ex <named-content xmlns:xlink="http://www.w3.org/1999/xlink" content-type="dwc:institutional_code" xlink:type="simple">AM</named-content> KS.114908. <bold>A</bold> Habitus <bold>B</bold> Midbody rings, right lateral view <bold>C</bold> Midbody rings, dorsal view. Scale bars: 5 mm (<bold>A</bold>); 1 mm (<bold>B, C</bold>).</p></caption><graphic xmlns:xlink="http://www.w3.org/1999/xlink" xlink:href="zookeys-517-141-g001.jpg" position="float" orientation="portrait" xlink:type="simple" id="oo_49840.jpg"/></fig><p>Male with vertex of head bare, frons and clypeus sparsely setose; vertigial sulcus extending ventrally ca. halfway to line joining antennal socket centres; postantennal groove narrow, slightly impressed; antennal sockets separated by about 1.5× socket diameter. Antenna clavate, reaching dorsally to rear of tergite 2; relative antennomere lengths 6&gt;3&gt;2&gt;(4=5), antennomere 6 widest. Collum half-moon-shaped in dorsal outline, anterior margin straight, posterior corner rounded. Relative overall ring widths collum&lt;(head=2,3)&lt;4&lt;(5-15 equal)&gt;16&gt;17&gt;18. Waist on diplosegments <!--PageBreak-->shallow, without striations; prozonites and metazonites smooth; metazonites with three transverse rows of sparse, very short, fine setae, mainly missing; limbus with widely spaced, narrow, pointed elements. Ring 2 paranotum with lateral margin straight, lower than collum and ring 3 paranotal margin. Midbody paranota (Figs <xref ref-type="fig" rid="F1">1B</xref>, <xref ref-type="fig" rid="F1">1C</xref>) with anterior corners widely rounded, posterior corners narrowly rounded and not extending posteriorly; lateral margins more or less horizontal, at ca. 1/2 ring height. Paranota greatly reduced on rings 16 and 17, not detectable on 18. Midbody sternites moderately setose, longer than wide; impressions well developed, longitudinal deeper than transverse. Ozopore small, round, opening dorsolaterally at posterior corner of paranotum; pore formula 5+7-18. Spiracle openings small, round; on diplosegments with anterior spiracle dorsal to anterior leg and posterior spiracle midway between legs and dorsal to leg bases. Midbody legs short, relative podomere lengths (<named-content xmlns:xlink="http://www.w3.org/1999/xlink" content-type="BTO:0001284" xlink:type="simple">femur</named-content>=tarsus)&gt;prefemur&gt;(postfemur=<named-content xmlns:xlink="http://www.w3.org/1999/xlink" content-type="BTO:0001252" xlink:type="simple">tibia</named-content>). Prefemur dorsally swollen on anterior legs except 1 and 2; <named-content xmlns:xlink="http://www.w3.org/1999/xlink" content-type="BTO:0001284" xlink:type="simple">femur</named-content> slightly swollen dorsally on anterior legs. Sphaerotrichomes on all legs except 1 and 2, more numerous anteriorly, mainly on tarsus and <named-content xmlns:xlink="http://www.w3.org/1999/xlink" content-type="BTO:0001252" xlink:type="simple">tibia</named-content>, anteriorly also on postfemur; sphaerotrichomes with shafts tapering to fine point, on midbody legs directed at ca. 45° to long leg axis, shorter and more erect anteriorly. Brush setae unbranched, slightly tapered with blunt tips, on all legs except 1 and 2, anteriorly on <!--PageBreak-->coxa, prefemur, <named-content xmlns:xlink="http://www.w3.org/1999/xlink" content-type="BTO:0001284" xlink:type="simple">femur</named-content> and postfemur, denser anteriorly. Pre-anal ring very sparsely setose; hypoproct paraboloid; epiproct extending well past anal valves, tip truncate and slightly emarginate; spinnerets in trapezoidal array, ventral spinnerets slightly further apart than dorsal.</p><p>Gonopore on short, truncate cone arising distomedially on leg 2 coxa. Leg 6 and 7 bases equally widely separated by shallow concavity, leg 5 bases more narrowly separated; small tab on sternite close to each leg 6 base. Aperture 1/3-1/2 width of ring 7 prozonite, rim posterolaterally greatly extended ventrally (Fig. <xref ref-type="fig" rid="F2">2A</xref>), sternite between legs 9 overlapping posterior margin of aperture (Fig. <xref ref-type="fig" rid="F2">2B</xref>). Gonopod telopodites more or less straight (Fig. <xref ref-type="fig" rid="F2">2B</xref>), when retracted reaching space between leg 5 bases.</p><fig id="F2" position="float" orientation="portrait"><label>Figure 2.</label><caption><p><italic><tp:taxon-name><tp:taxon-name-part taxon-name-part-type="genus">Cernethia</tp:taxon-name-part> <tp:taxon-name-part taxon-name-part-type="species">inopinata</tp:taxon-name-part></tp:taxon-name></italic> sp. n., male paratype ex <named-content xmlns:xlink="http://www.w3.org/1999/xlink" content-type="dwc:institutional_code" xlink:type="simple">AM</named-content> KS.114908. <bold>A</bold> Aperture on ring 7, right lateral view; posterolateral rim marked with arrow <bold>B</bold> Gonopods in situ, ventral view; note sternite (arrow) overlapping rear of aperture. Scale bars: 0.5 mm.</p></caption><graphic xmlns:xlink="http://www.w3.org/1999/xlink" xlink:href="zookeys-517-141-g002.jpg" position="float" orientation="portrait" xlink:type="simple" id="oo_49841.jpg"/></fig><p>Gonocoxae short, truncated-conical, incompletely fused anteriorly in syncoxite, sparse setae on posterolateral and anteromedial surfaces. Cannula swollen at base, tapering abruptly and looping tightly to enter base of telopodite towards <named-content xmlns:xlink="http://www.w3.org/1999/xlink" content-type="BTO:0000316" xlink:type="simple">medial</named-content> side. Telopodite (Figs <xref ref-type="fig" rid="F2">2B</xref>, <xref ref-type="fig" rid="F3">3</xref>) with cylindrical base, tapering from ca. 1/4 telopodite height, the main portion divided at ca. 3/4 telopodite height into two closely appressed processes: mediolaterally flattened solenomere with rounded tip and rounded subapical projection on posterior margin, and bluntly acuminate anteromedial process, slightly shorter than solenomere. Just basal to this telopodite division (i.e., just under 3/4 telopodite height), a small, <named-content xmlns:xlink="http://www.w3.org/1999/xlink" content-type="BTO:0004669" xlink:type="simple">finger</named-content>-like, blunt process arising on posterolateral telopodite surface curving basally and posteromedially. Large, more or less flat process arising anteromedially, closely appressed to <named-content xmlns:xlink="http://www.w3.org/1999/xlink" content-type="BTO:0000316" xlink:type="simple">medial</named-content> telopodite surface, directed distally and slightly posteriorly, curving slightly laterally to lie just <named-content xmlns:xlink="http://www.w3.org/1999/xlink" content-type="BTO:0000316" xlink:type="simple">medial</named-content> and posterior to solenomere; apex laminar, slightly expanded with broadly rounded distal <!--PageBreak-->margin, terminating at about solenomere height; small <named-content xmlns:xlink="http://www.w3.org/1999/xlink" content-type="BTO:0000397" xlink:type="simple">tooth</named-content> on anterior edge of process at ca. 2/3 process length (ca. 3/4 telopodite height). Sparse, long setae on posterior telopodite surface from base to just basal to level of short, <named-content xmlns:xlink="http://www.w3.org/1999/xlink" content-type="BTO:0004669" xlink:type="simple">finger</named-content>-like process. Prostatic groove running more or less straight to tip of solenomere, posterior to base of large <named-content xmlns:xlink="http://www.w3.org/1999/xlink" content-type="BTO:0000316" xlink:type="simple">medial</named-content> process.</p><fig id="F3" position="float" orientation="portrait"><label>Figure 3.</label><caption><p><italic><tp:taxon-name><tp:taxon-name-part taxon-name-part-type="genus">Cernethia</tp:taxon-name-part> <tp:taxon-name-part taxon-name-part-type="species">inopinata</tp:taxon-name-part></tp:taxon-name></italic> sp. n., male paratype ex <named-content xmlns:xlink="http://www.w3.org/1999/xlink" content-type="dwc:institutional_code" xlink:type="simple">AM</named-content> KS.114909. <bold>A</bold> lateral, <bold>B</bold> anterior, <bold>C</bold> <named-content xmlns:xlink="http://www.w3.org/1999/xlink" content-type="BTO:0000316" xlink:type="simple">medial</named-content> and <bold>D</bold> posterior and slightly lateral views of right gonopod telopodite. Setation not shown; dotted line indicates course of prostatic groove. Scale bar: 0.5 mm.</p></caption><graphic xmlns:xlink="http://www.w3.org/1999/xlink" xlink:href="zookeys-517-141-g003.jpg" position="float" orientation="portrait" xlink:type="simple" id="oo_49842.jpg"/></fig><p>Female more robust than male but shorter, legs thinner and without swellings, paranota not as well developed. Epigynum 1/3–1/2 ring 2 width, slightly raised <named-content xmlns:xlink="http://www.w3.org/1999/xlink" content-type="BTO:0000316" xlink:type="simple">medial</named-content>ly; cyphopods not examined.</p></tp:treatment-sec><tp:treatment-sec sec-type="Distribution"><title>Distribution.</title><p>So far known only from high-elevation, open eucalypt <named-content xmlns:xlink="http://www.w3.org/1999/xlink" content-type="ENVO:00000111" xlink:type="simple">forest</named-content> and <named-content xmlns:xlink="http://www.w3.org/1999/xlink" content-type="ENVO:00000109" xlink:type="simple">rainforest</named-content> in the southeastern corner of the Monaro <named-content xmlns:xlink="http://www.w3.org/1999/xlink" content-type="ENVO:00000182" xlink:type="simple">Tablelands</named-content> in New South Wales (Fig. <xref ref-type="fig" rid="F4">4</xref>). The climate in the <italic><tp:taxon-name><tp:taxon-name-part taxon-name-part-type="genus">Cernethia</tp:taxon-name-part> <tp:taxon-name-part taxon-name-part-type="species">inopinata</tp:taxon-name-part></tp:taxon-name></italic> sp. n. range is cool <named-content xmlns:xlink="http://www.w3.org/1999/xlink" content-type="ENVO:01000206" xlink:type="simple">temperate</named-content> but fairly dry, with a mean annual rainfall at nearby Nimmitabel (1075 m a.s.l.) of 687 mm, well-distributed through the year, and mean temperature minima and maxima of ca. -1.5 °C and 8 °C in June and July and ca. 9 °C and 22 °C in January and February (<ext-link xmlns:xlink="http://www.w3.org/1999/xlink" ext-link-type="uri" xlink:href="http://www.bom.gov.au/climate/averages/tables/cw_070067.shtml" xlink:type="simple">http://www.bom.gov.au/climate/averages/tables/cw_070067.shtml</ext-link>; accessed 13 June 2015). Snow patches lie on the ground in the open <named-content xmlns:xlink="http://www.w3.org/1999/xlink" content-type="ENVO:00000111" xlink:type="simple">forest</named-content> in the winter months.</p><fig id="F4" position="float" orientation="portrait"><label>Figure 4.</label><caption><p>Known localities of <italic><tp:taxon-name><tp:taxon-name-part taxon-name-part-type="genus">Cernethia</tp:taxon-name-part> <tp:taxon-name-part taxon-name-part-type="species">inopinata</tp:taxon-name-part></tp:taxon-name></italic> sp. n. as of 22 June 2015; black dots are for accurately located <named-content xmlns:xlink="http://www.w3.org/1999/xlink" content-type="dwc:institutional_code" xlink:type="simple">AM</named-content> samples, black circles are for approximately located <named-content xmlns:xlink="http://www.w3.org/1999/xlink" content-type="dwc:institutional_code" xlink:type="simple">ANIC</named-content> samples. Base map from the Spatial Information Exchange, New South Wales Department of Finance and Services (<ext-link xmlns:xlink="http://www.w3.org/1999/xlink" ext-link-type="uri" xlink:href="http://maps.six.nsw.gov.au/" xlink:type="simple">http://maps.six.nsw.gov.au/</ext-link>; accessed 14 June 2015). Inset shows location of main map (arrow) on map of Australia.</p></caption><graphic xmlns:xlink="http://www.w3.org/1999/xlink" xlink:href="zookeys-517-141-g004.jpg" position="float" orientation="portrait" xlink:type="simple" id="oo_49843.jpg"/></fig></tp:treatment-sec><tp:treatment-sec sec-type="Name"><title>Name.</title><p>Latin <italic>inopinatus</italic>, ‘unexpected’, for the unexpected presence of sphaerotrichomes (see Introduction).</p></tp:treatment-sec><tp:treatment-sec sec-type="Remarks"><title>Remarks.</title><p>The gonopod in <italic><tp:taxon-name><tp:taxon-name-part taxon-name-part-type="genus">Cernethia</tp:taxon-name-part> <tp:taxon-name-part taxon-name-part-type="species">inopinata</tp:taxon-name-part></tp:taxon-name></italic> sp. n. resembles the gonopods of some species of <italic><tp:taxon-name><tp:taxon-name-part taxon-name-part-type="genus">Gephyrodesmus</tp:taxon-name-part></tp:taxon-name></italic> Jeekel, 1983 and <italic><tp:taxon-name><tp:taxon-name-part taxon-name-part-type="genus">Orthorhachis</tp:taxon-name-part></tp:taxon-name></italic> Jeekel, 1985 (Mesibov 2008) <!--PageBreak-->in having two large, closely appressed branches at the end of a strongly tapering telopodite. In all species of <italic><tp:taxon-name><tp:taxon-name-part taxon-name-part-type="genus">Orthorhachis</tp:taxon-name-part></tp:taxon-name></italic> the major branching occurs at more than half the telopodite height, in <italic><tp:taxon-name><tp:taxon-name-part taxon-name-part-type="genus">Cernethia</tp:taxon-name-part> <tp:taxon-name-part taxon-name-part-type="species">inopinata</tp:taxon-name-part></tp:taxon-name></italic> sp. n. and all species of <italic><tp:taxon-name><tp:taxon-name-part taxon-name-part-type="genus">Gephyrodesmus</tp:taxon-name-part></tp:taxon-name></italic> at one-third or less the telopodite height. <italic><tp:taxon-name><tp:taxon-name-part taxon-name-part-type="genus">Cernethia</tp:taxon-name-part> <tp:taxon-name-part taxon-name-part-type="species">inopinata</tp:taxon-name-part></tp:taxon-name></italic> sp. n. differs from <italic><tp:taxon-name><tp:taxon-name-part taxon-name-part-type="genus">Gephyrodesmus</tp:taxon-name-part></tp:taxon-name></italic> species in having an apically divided solenomere, as opposed to an undivided one. <italic><tp:taxon-name><tp:taxon-name-part taxon-name-part-type="genus">Gephyrodesmus</tp:taxon-name-part></tp:taxon-name></italic> and <italic><tp:taxon-name><tp:taxon-name-part taxon-name-part-type="genus">Orthorhachis</tp:taxon-name-part></tp:taxon-name></italic> species also differ from <italic><tp:taxon-name><tp:taxon-name-part taxon-name-part-type="genus">Cernethia</tp:taxon-name-part> <tp:taxon-name-part taxon-name-part-type="species">inopinata</tp:taxon-name-part></tp:taxon-name></italic> sp. n. in having a head+20 rings body plan, wide paranota and a square spinnerets array.</p><p>The type specimens of <italic><tp:taxon-name><tp:taxon-name-part taxon-name-part-type="genus">Cernethia</tp:taxon-name-part> <tp:taxon-name-part taxon-name-part-type="species">inopinata</tp:taxon-name-part></tp:taxon-name></italic> sp. n. were first examined in 2007, not long after they were collected. The samples smelled strongly at the time with an odour similar to that of the acrid defensive <named-content xmlns:xlink="http://www.w3.org/1999/xlink" content-type="BTO:0002979" xlink:type="simple">secretions</named-content> of Tasmanian <italic><tp:taxon-name><tp:taxon-name-part taxon-name-part-type="genus">Atalopharetra</tp:taxon-name-part></tp:taxon-name></italic> and <italic><tp:taxon-name><tp:taxon-name-part taxon-name-part-type="genus">Bromodesmus</tp:taxon-name-part></tp:taxon-name></italic> species. The samples have had several changes of alcohol since 2007 and no longer have a strong odour.</p></tp:treatment-sec></tp:taxon-treatment>
